# Supplementary material for: IL-6-C/EBPβ signaling drives monocytic differentiation of murine cultured lymphoid progenitors with immunoregulatory properties
Source: Cell Death Dis. 2025 Aug 12;16(1):612. doi: 10.1038/s41419-025-07930-4 (PMC12343812; doi:10.1038/s41419-025-07930-4)
Supplement: Supplementary file 2 — Supplementary Table 1 [file 41419_2025_7930_MOESM2_ESM.xlsx]

## Sheet: GO enrichment analysis
GO Enrichment analysis (GO biologcal pathway) in DEG in D1 to cCLP (FDR<0.05, ILog2FCI>1 )
	Direction	adj.Pval	nGenes	Pathways(GO biological process)
1	Up regulated	2.04e-12	77	Response to external stimulus
2	Up regulated	5.39e-10	74	Regulation of multicellular organismal process
3	Up regulated	3.41e-09	50	Defense response
4	Up regulated	3.65e-09	50	Biological process involved in interspecies interaction between organisms
5	Up regulated	7.33e-09	69	Anatomical structure morphogenesis
6	Up regulated	7.33e-09	50	Positive regulation of multicellular organismal process
7	Up regulated	7.34e-09	99	System development
8	Up regulated	8.47e-09	46	Response to external biotic stimulus
9	Up regulated	8.47e-09	46	Response to other organism
10	Up regulated	1.33e-08	68	Immune system process
11	Up regulated	1.61e-08	41	Tube development
12	Up regulated	1.79e-08	46	Positive regulation of developmental process
13	Up regulated	2.07e-08	89	Cellular developmental process
14	Up regulated	3.15e-08	79	Animal organ development
15	Up regulated	3.91e-08	87	Cell differentiation
16	Down regulated	0.00511422	16	Angiogenesis
17	Down regulated	0.00511422	27	Cell adhesion
18	Down regulated	0.00511422	4	Synaptic transmission, cholinergic
19	Down regulated	0.00511422	32	Neurogenesis
20	Down regulated	0.00511422	27	Biological adhesion
21	Down regulated	0.00511422	57	Cell differentiation
22	Down regulated	0.00511422	30	Generation of neurons
23	Down regulated	0.00511422	63	System development
24	Down regulated	0.0052103	57	Cellular developmental process
25	Down regulated	0.00798053	17	Blood vessel morphogenesis
