# Supplementary material for: IL-6-C/EBPβ signaling drives monocytic differentiation of murine cultured lymphoid progenitors with immunoregulatory properties
Source: Cell Death Dis. 2025 Aug 12;16(1):612. doi: 10.1038/s41419-025-07930-4 (PMC12343812; doi:10.1038/s41419-025-07930-4)
Supplement: Supplementary file 3 — Supplementary Table 2 [file 41419_2025_7930_MOESM3_ESM.xlsx]

## Sheet: GO biologcal, cell differentiat
Genes up-regulated in D1 to cCLP (FDR<0.05, log2FC >1 ) enriched with GO biologcal, cell differentiation (87 genes)
		Normalized gene expression values (log2 (CPM+4))
Gene	cCLP_1	cCLP_2	cCLP_3	D1_1	D1_2	D1_3		Gene	cCLP_1	cCLP_2	cCLP_3	D1_1	D1_2	D1_3
Loxl3	6.05564	5.71005	5.96835	9.0318	8.67991	9.26839		Pgr	4.56566	4.86372	4.78513	6.29084	6.26386	5.73254
Sema6b	5.13989	5.33692	5.31021	7.04149	7.08222	7.08728		Nectin1	2.90171	2.83581	2.84507	4.4327	3.9638	4.66392
Ccne1	8.49878	8.60325	8.40829	9.58214	9.57016	9.66546		Tagln	7.33493	6.97511	7.14577	9.74658	9.31669	9.79088
Mmp8	2	2	2	4.97139	5.15329	5.30683		Anxa2	8.6478	8.61253	8.58861	10.4679	10.1082	10.4108
Pou2f2	9.6364	9.67883	9.5799	10.9706	10.9837	11.0247		Plscr1	6.61139	5.94874	6.23559	7.98644	7.89484	7.8442
Csf1	7.30356	6.82341	7.03098	9.78971	9.33984	9.89061		Ptgs2	2	2.55672	2	5.36273	4.92743	4.96222
Adamtsl4	2.36673	2.55672	2.96762	4.2958	4.37578	4.549		Nlrp3	6.54139	6.56096	6.22334	8.43795	8.31261	8.4057
Sgk1	6.87597	6.73263	6.81126	7.97527	7.43912	7.87633		Tgfbi	4.93675	4.43169	5.26312	7.68214	7.47092	7.73013
Unc5b	4.82334	4.51328	4.49027	8.05521	7.45511	8.05541		Acta2	7.19376	7.20738	7.18419	11.2053	10.6223	11.2689
Tnfaip2	4.25174	3.74614	4.36205	6.01366	5.41543	5.92917		Lrrk2	5.31792	5.11963	5.48456	6.75853	6.41319	6.57324
Emb	12.1165	12.075	12.1155	13.2613	13.338	13.2087		Lrg1	2	2	2	2.98372	2.85264	3.47466
Ednrb	3.84994	4.04944	3.37445	6.92252	7.11613	7.19949		Serpine1	3.72919	3.93565	3.28299	9.27732	9.0464	9.66546
Tgm1	2	2	2.56346	5.11396	4.7659	4.93196		Tgm2	4.16129	4.15491	4.17118	6.6597	6.6813	6.58301
Rai14	4.56566	4.98309	5.28685	7.19696	6.66307	7.12789		Socs1	7.08724	6.90881	6.7528	8.14098	8.12879	8.12393
Has2	2.36673	2	2	3.97552	2.71777	3.96768		Mical2	5.68555	5.14546	5.56442	7.53274	7.04748	7.56743
Parvb	6.24371	6.17872	6.06761	8.39391	8.07117	8.36382		Gdf15	2.65888	2.703	2.71112	5.16727	4.54468	4.96222
Cdkn1a	9.3288	9.18714	9.01715	10.5065	10.3063	10.266		Nrn1	3.45237	3.44716	3.82713	6.63153	5.54059	6.28086
Tnfrsf12a	5.95153	5.17082	5.16406	7.70033	7.43375	7.65802		Fgl2	3.72919	3.36162	3.18533	8.03743	7.95978	7.9499
Vegfa	6.57681	7.05222	6.7183	8.90024	8.89248	8.98498		Lrp1	7.39571	7.2556	8.01587	9.01554	8.72456	9.47005
Pim1	9.56543	9.47372	9.41869	11.8482	11.896	11.8761		Abcb1a	2	2.55672	2.21322	3.91447	3.7729	4.08232
Spire1	5.54953	5.934	6.08125	7.42197	7.46567	7.46021		Npnt	4.82334	4.3452	4.81808	7.67755	7.28068	7.91165
Csf1r	7.71474	7.81389	7.68171	8.95052	9.03404	9.13861		Bend6	2.36673	2.39391	2.39894	4.09036	3.38493	2.97853
Mmp19	4.25174	4.10314	4.31665	7.04149	6.51839	6.97305		Mustn1	3.72919	3.93565	3.61847	5.939	5.22963	5.9444
Adam8	4.88116	4.73358	5.05769	6.68734	6.56824	6.84087		Id1	4.06478	3.27068	4.44878	7.1711	6.66307	6.85707
Ccr1	6.50507	6.51218	6.33001	8.68867	8.71795	8.72312		Snai1	5.61914	5.63912	5.67649	7.36608	6.6813	7.4117
Il1b	2.90171	2.55672	2.21322	5.11396	5.15329	4.80416		Dmd	2.36673	2.703	2.56346	6.74106	7.01908	6.76566
P2ry1	5.54953	5.48584	5.40001	7.5479	7.74683	7.8442		Basp1	5.04189	4.66382	4.8503	7.01992	6.67221	6.79957
Smad9	2.36673	3.36162	3.08058	5.3854	5.07268	5.20928		Bdnf	3.1095	3.36162	3.18533	5.92359	5.61838	5.76723
Sema4a	8.09058	8.30119	8.17698	9.97675	10.0972	10.0355		Gja1	3.84994	3.44716	4.00939	6.5536	6.17656	6.64027
Ecm1	6.105	6.1148	6.95893	8.44876	7.9334	8.80052		Flrt3	3.45237	3.60438	3.89048	5.53484	5.52047	5.52523
Tnfsf8	5.58475	5.31433	5.48456	6.37255	6.47723	6.46118		Socs3	4.63452	4.15491	4.31665	10.0522	10.0602	10.047
Tnc	2	2.55672	2.56346	5.7246	5.27837	5.62317		Bcl3	7.92864	7.82991	7.78116	10.5985	10.4508	10.6363
Errfi1	6.44882	6.64483	6.62826	7.83408	7.50204	7.93853		Arntl	8.1623	8.17837	8.14811	9.25133	9.23261	9.16649
Cd38	3.96136	4.10314	3.82713	5.96933	6.22709	5.8342		B4galt6	4.56566	4.29992	4.8503	6.73224	6.79455	6.79117
Uchl1	6.32928	6.39866	6.42933	7.44374	7.52747	7.40621		Adgrf5	3.72919	4.29992	4.22132	6.24199	5.41543	6.0326
Ereg	3.45237	2.83581	2.39894	6.61244	5.67408	6.80793		Cebpb	4.82334	5.01146	5.11185	7.94125	7.86722	8.19891
Clec5a	3.2911	2.83581	3.18533	8.29859	8.32135	8.33809		Nfil3	5.80985	5.62083	6.06761	7.98644	7.88307	7.93853
Plxna1	7.98906	7.72678	7.9542	9.37685	9.18387	9.51922		Prtn3	5.3592	5.44484	5.00142	9.24049	9.17425	9.2316
Bhlhe40	6.5942	6.40936	6.7528	7.92586	7.74683	7.85633		Dmkn	2	2	2	2.72396	3.19489	3.09235
Ret	3.45237	3.81211	3.28299	5.21867	5.25421	5.07728		Flot2	5.43837	4.62763	5.23898	6.72337	5.98429	6.56341
Clec4e	5.51342	5.06656	5.18947	8.6018	8.6126	8.58411		Osgin1	2.65888	3.17363	2.96762	4.55773	3.7729	4.23882
Ltbr	5.77977	6.07504	6.16048	7.83819	7.27468	7.76488		Prl2c2	2	2.21035	2	4.97139	4.62225	5.28305
Nupr1	4.49335	4.25319	4.17118	5.77698	5.27837	5.48412		Ccr5	9.3236	9.25395	9.27625	11.0588	11.0992	10.9989
Il4ra	9.60671	9.49144	9.50724	11.7045	11.6908	11.7471
